# Supplementary material for: Antihyperglycemic and Hypolipidemic Activities of Flavonoids Isolated from Smilax Dominguensis Mediated by Peroxisome Proliferator-Activated Receptors
Source: Pharmaceuticals (Basel). 2024 Oct 30;17(11):1451. doi: 10.3390/ph17111451 (PMC11597028; doi:10.3390/ph17111451)
Supplement: Supplementary file 1 [file pharmaceuticals-17-01451-s001.zip]

Archive with 1 entries (1 files):
- pharmaceuticals-3265401-supplementary.pdf
